# Supplementary material for: Albumin Binds COVID-19 Spike 1 Subunit and Predicts In-Hospital Survival of Infected Patients—Possible Alteration by Glucose
Source: J Clin Med. 2022 Jan 25;11(3):587. doi: 10.3390/jcm11030587 (PMC8836760; doi:10.3390/jcm11030587)
Supplement: Supplementary file 1 [file jcm-11-00587-s001.zip]

Archive with 1 entries (1 files):
- jcm-1523551-supplementary.pdf
